# Supplementary material for: Application of LpxC enzyme inhibitor to inhibit some fast-growing bacteria in human gut bacterial culturomics
Source: BMC Microbiol. 2019 Dec 30;19:308. doi: 10.1186/s12866-019-1681-6 (PMC6937742; doi:10.1186/s12866-019-1681-6)
Supplement: Supplementary file 2 — Additional file 2: Table S2 Taxonomic information of 102 species of bacteria. [file 12866_2019_1681_MOESM2_ESM.xlsx]

## Sheet: title page
Journal name：BMC Microbiology
Manuscript Title：Application of LpxC enzyme inhibitor to inhibit some fast-growing bacteria in human gut bacterial culturomics
Running title：Application of inhibitor in gut bacterial culturomics
Author：Fengyi Hou1,2#, Yuxiao Chang2#, Zongyu Huang2, Ni Han2, Lei Bin2, Huimin Deng2, Zhengchao Li2, Zhiyuan Pan2, Lei Ding3, Hong Gao3, Ruifu Yang2, a, Fachao Zhi1*, Yujing Bi2*
1 Guangdong Provincial Key Laboratory of Gastroenterology, Institute of Gastroenterology of Guangdong Province, Department of Gastroenterology, Nanfang Hospital, Southern Medical University, Guangzhou, China.
2 State Key Laboratory of Pathogen and Biosecurity, Beijing Institute of Microbiology and Epidemiology, Beijing, China.
3 Shijitan Hospital, Capital Medical University, Beijing, China.
#These authors contributed equally to this work.
aSenior author
*Corresponding authors: Yujing Bi (byj7801@sina.com) and Fachao Zhi (zhifc41532@163.com)
email addresses:
Fengyi Hou: hfy120356@163.com
Yuxiao Chang: changyuxiao3368@163.com
Zongyu Huang: 806057226@qq.com
Ni Han: 694025102@qq.com
Lei Bin: 624785188@qq.com
Huimin Deng: tammy054@163.com
Zhengchao Li: 506569665@qq.com
Zhiyuan Pan: 705088752@qq.com
Lei Ding: dinglei1005@126.com
Hong Gao: gaohongdoctor@sina.com
Ruifu Yang: 13801034560@163.com
Fachao Zhi: zhifc41532@163.com
Yujing Bi: byj7801@sina.com

## Sheet: Table S2
Taxonomic information of 102 species of bacteria
Species	Kingdom	Phylum	Class	Order	Family	Genus
Acinetobacter lwoffii	Bacteria	Proteobacteria	Gammaproteobacteria	Pseudomonadales	Moraxellaceae	Acinetobacter
Alistipes finegoldii	Bacteria	Bacteroidetes/Chlorobi group	Bacteroidia	Bacteroidales	Rikenellaceae	Alistipes
Alistipes onderdonkii	Bacteria	Bacteroidetes/Chlorobi group	Bacteroidia	Bacteroidales	Rikenellaceae	Alistipes
Alistipes shahii	Bacteria	Bacteroidetes/Chlorobi group	Bacteroidia	Bacteroidales	Rikenellaceae	Alistipes
bacillus aerius	Bacteria	Firmicutes	Bacilli	Bacillales	Bacillaceae	Bacillus
Bacillus altitudinis	Bacteria	Firmicutes	Bacilli	Bacillales	Bacillaceae	Bacillus
Bacillus cereus	Bacteria	Firmicutes	Bacilli	Bacillales	Bacillaceae	Bacillus	Bacillus cereus group
Bacillus galactosidilyticus	Bacteria	Firmicutes	Bacilli	Bacillales	Bacillaceae	Bacillus
Bacillus licheniformis	Bacteria	Firmicutes	Bacilli	Bacillales	Bacillaceae	Bacillus	Bacillus subtilis group
Bacillus pumilus	Bacteria	Firmicutes	Bacilli	Bacillales	Bacillaceae	Bacillus
Bacillus safensis	Bacteria	Firmicutes	Bacilli	Bacillales	Bacillaceae	Bacillus
Bacteroides caccae	Bacteria	Bacteroidetes/Chlorobi group	Bacteroidia	Bacteroidales	Bacteroidaceae	Bacteroides
Bacteroides dorei	Bacteria	Bacteroidetes/Chlorobi group	Bacteroidia	Bacteroidales	Bacteroidaceae	Bacteroides
Bacteroides fragilis	Bacteria	Bacteroidetes/Chlorobi group	Bacteroidia	Bacteroidales	Bacteroidaceae	Bacteroides
Bacteroides intestinalis	Bacteria	Bacteroidetes/Chlorobi group	Bacteroidia	Bacteroidales	Bacteroidaceae	Bacteroides
Bacteroides massiliensis	Bacteria	Bacteroidetes/Chlorobi group	Bacteroidia	Bacteroidales	Bacteroidaceae	Bacteroides
Bacteroides nordii	Bacteria	Bacteroidetes/Chlorobi group	Bacteroidia	Bacteroidales	Bacteroidaceae	Bacteroides
Bacteroides ovatus	Bacteria	Bacteroidetes/Chlorobi group	Bacteroidia	Bacteroidales	Bacteroidaceae	Bacteroides
Bacteroides salyersiae	Bacteria	Bacteroidetes/Chlorobi group	Bacteroidia	Bacteroidales	Bacteroidaceae	Bacteroides
Bacteroides stercoris	Bacteria	Bacteroidetes/Chlorobi group	Bacteroidia	Bacteroidales	Bacteroidaceae	Bacteroides
Bacteroides thetaiotaomicron	Bacteria	Bacteroidetes/Chlorobi group	Bacteroidia	Bacteroidales	Bacteroidaceae	Bacteroides
Bacteroides uniformis	Bacteria	Bacteroidetes/Chlorobi group	Bacteroidia	Bacteroidales	Bacteroidaceae	Bacteroides
Bacteroides vulgatus	Bacteria	Bacteroidetes/Chlorobi group	Bacteroidia	Bacteroidales	Bacteroidaceae	Bacteroides
Bacteroides xylanisolvens	Bacteria	Bacteroidetes/Chlorobi group	Bacteroidia	Bacteroidales	Bacteroidaceae	Bacteroides
Bifidobacterium adolescentis	Bacteria	Actinobacteria	Actinobacteridae	Bifidobacteriales	Bifidobacteriaceae	Bifidobacterium
Bifidobacterium longum	Bacteria	Actinobacteria	Actinobacteridae	Bifidobacteriales	Bifidobacteriaceae	Bifidobacterium
Bifidobacterium pseudocatenulatum	Bacteria	Actinobacteria	Actinobacteridae	Bifidobacteriales	Bifidobacteriaceae	Bifidobacterium
Bilophila wadsworthia	Bacteria	Proteobacteria	Deltaproteobacteria	Desulfovibrionales	Desulfovibrionaceae	Bilophila
Butyricimonas virosa	Bacteria	Bacteroidetes	Bacteroidia	Bacteroidales	Porphyromonadaceae	Butyricimonas
Citrobacter amalonaticus	Bacteria	Proteobacteria	Gammaproteobacteria	Enterobacteriales	Enterobacteriaceae	Citrobacter
Citrobacter braakii	Bacteria	Proteobacteria	Gammaproteobacteria	Enterobacteriales	Enterobacteriaceae	Citrobacter	Citrobacter freundii complex
Citrobacter freundii	Bacteria	Proteobacteria	Gammaproteobacteria	Enterobacteriales	Enterobacteriaceae	Citrobacter	Citrobacter freundii complex
Citrobacter youngae	Bacteria	Proteobacteria	Gammaproteobacteria	Enterobacteriales	Enterobacteriaceae	Citrobacter	Citrobacter freundii complex
Clostridium bifermentans	Bacteria	Firmicutes	Clostridia	Clostridiales	Peptostreptococcaceae	Peptoclostridium
Clostridium bolteae	Bacteria	Firmicutes	Clostridia	Clostridiales	Lachnospiraceae	Lachnoclostridium
Clostridium butyricum	Bacteria	Firmicutes	Clostridia	Clostridiales	Clostridiaceae	Clostridium
Clostridium citroniae	Bacteria	Firmicutes	Clostridia	Clostridiales	Lachnospiraceae	Lachnoclostridium
Clostridium hiranonis	Bacteria	Firmicutes	Clostridia	Clostridiales	Peptostreptococcaceae	Peptoclostridium
Clostridium innocuum	Bacteria	Firmicutes	Erysipelotrichia	Erysipelotrichales	Erysipelotrichaceae	Erysipelatoclostridium
Clostridium paraputrificum	Bacteria	Firmicutes	Clostridia	Clostridiales	Clostridiaceae	Clostridium
Clostridium perfringens	Bacteria	Firmicutes	Clostridia	Clostridiales	Clostridiaceae	Clostridium
Comamonas kerstersii	Bacteria	Proteobacteria	Betaproteobacteria	Burkholderiales	Comamonadaceae	Comamonas
Corynebacterium aurimucosum	Bacteria	Actinobacteria	Actinobacteridae	Actinomycetales	Corynebacterineae/Corynebacteriaceae	Corynebacterium
Eggerthella lenta	Bacteria	Actinobacteria	Coriobacteridae	Coriobacteriales	Coriobacterineae/Coriobacteriaceae	Eggerthella
Enterobacter amnigenus	Bacteria	Proteobacteria	Gammaproteobacteria	Enterobacteriales	Enterobacteriaceae
Enterobacter kobei	Bacteria	Proteobacteria	Gammaproteobacteria	Enterobacteriales	Enterobacteriacea	Enterobacter
Enterococcus asini	Bacteria	Firmicutes	Bacilli	Lactobacillales	Enterococcaceae	Enterococcus
Enterococcus avium	Bacteria	Firmicutes	Bacilli	Lactobacillales	Enterococcaceae	Enterococcus
Enterococcus casseliflavus	Bacteria	Firmicutes	Bacilli	Lactobacillales	Enterococcaceae	Enterococcus
Enterococcus durans	Bacteria	Firmicutes	Bacilli	Lactobacillales	Enterococcaceae	Enterococcus
Enterococcus faecalis	Bacteria	Firmicutes	Bacilli	Lactobacillales	Enterococcaceae	Enterococcus
Enterococcus faecium	Bacteria	Firmicutes	Bacilli	Lactobacillales	Enterococcaceae	Enterococcus
Enterococcus gallinarum	Bacteria	Firmicutes	Bacilli	Lactobacillales	Enterococcaceae	Enterococcus
Enterococcus hirae	Bacteria	Firmicutes	Bacilli	Lactobacillales	Enterococcaceae	Enterococcus
Enterococcus mundtii	Bacteria	Firmicutes	Bacilli	Lactobacillales	Enterococcaceae	Enterococcus
Enterococcus raffinosus	Bacteria	Firmicutes	Bacilli	Lactobacillales	Enterococcaceae	Enterococcus
Enterococcus thailandicus	Bacteria	Firmicutes	Bacilli	Lactobacillales	Enterococcaceae	Enterococcus
Escherichia coli	Bacteria	Proteobacteria	Gammaproteobacteria	Enterobacteriales	Enterobacteriaceae	Escherichia
Eubacterium limosum	Bacteria	Firmicutes	Clostridia	Clostridiales	Eubacteriaceae	Eubacterium
Exiguobacterium undae	Bacteria	Firmicutes	Bacilli	Bacillales		Exiguobacterium
Fusobacterium ulcerans	Bacteria	Fusobacteria	Fusobacteriia	Fusobacteriales	Fusobacteriaceae	Fusobacterium
Fusobacterium varium	Bacteria	Fusobacteria	Fusobacteriia	Fusobacteriales	Fusobacteriaceae	Fusobacterium
Klebsiella pneumoniae	Bacteria	Proteobacteria	Gammaproteobacteria	Enterobacteriales	Enterobacteriaceae	Klebsiella
Klebsiella pneumoniae subsp.pneumoniae	Bacteria	Proteobacteria	Gammaproteobacteria	Enterobacteriales	Enterobacteriaceae	Klebsiella
Lactobacillus paracasei subsp.paracasei	Bacteria	Firmicutes	Bacilli	Lactobacillales	Lactobacillaceae	Lactobacillus	Lactobacillus casei group
Lactococcus garvieae	Bacteria	Firmicutes	Bacilli	Lactobacillales	Streptococcaceae	Lactococcus
Lactococcus lactis	Bacteria	Firmicutes	Bacilli	Lactobacillales	Streptococcaceae	Lactococcus
Lactococcus lactis subsp.cremoris	Bacteria	Firmicutes	Bacilli	Lactobacillales	Streptococcaceae	Lactococcus
Lysinibacillus boronitolerans	Bacteria	Firmicutes	Bacilli	Bacillales	Bacillaceae	Lysinibacillus
Lysinibacillus fusiformis	Bacteria	Firmicutes	Bacilli	Bacillales	Bacillaceae	Lysinibacillus
Lysinibacillus louembei	Bacteria	Firmicutes	Bacilli	Bacillales	Bacillaceae	Lysinibacillus
Lysinibacillus macroides	Bacteria	Firmicutes	Bacilli	Bacillales	Bacillaceae	Lysinibacillus
Lysinibacillus pakistanensis	Bacteria	Firmicutes	Bacilli	Bacillales	Bacillaceae	Lysinibacillus
Lysinibacillus sphaericus	Bacteria	Firmicutes	Bacilli	Bacillales	Bacillaceae	Lysinibacillus
Morganella morganii	Bacteria	Proteobacteria	Gammaproteobacteria	Enterobacteriales	Enterobacteriaceae	Morganella
new species	Bacteria	Firmicutes	Bacilli	Bacillales	Bacillaceae	Oceanobacillus
Oceanobacillus chironomi	Bacteria	Firmicutes	Bacilli	Bacillales	Bacillaceae	Oceanobacillus
Oceanobacillus oncorhynchi	Bacteria	Firmicutes	Bacilli	Bacillales	Bacillaceae	Oceanobacillus
Oceanobacillus sojae	Bacteria	Firmicutes	Bacilli	Bacillales	Bacillaceae	Oceanobacillus
Paenibacillus macerans	Bacteria	Firmicutes	Bacilli	Bacillales	Paenibacillaceae	Paenibacillus
Parabacteroides distasonis	Bacteria	Bacteroidetes/Chlorobi group	Bacteroidia	Bacteroidales	Porphyromonadaceae	Parabacteroides
Parabacteroides goldsteinii	Bacteria	Bacteroidetes/Chlorobi group	Bacteroidia	Bacteroidales	Porphyromonadaceae	Parabacteroides
Parabacteroides johnsonii	Bacteria	Bacteroidetes/Chlorobi group	Bacteroidia	Bacteroidales	Porphyromonadaceae	Parabacteroides
Parabacteroides merdae	Bacteria	Bacteroidetes/Chlorobi group	Bacteroidia	Bacteroidales	Porphyromonadaceae	Parabacteroides
Parvimonas micra	Bacteria	Firmicutes	Clostridia	Clostridiales	Clostridiales incertae sedis	Parvimonas
Proteus penneri	Bacteria	Proteobacteria	Gammaproteobacteria	Enterobacteriales	Enterobacteriaceae	Proteus
Proteus vulgaris	Bacteria	Proteobacteria	Gammaproteobacteria	Enterobacteriales	Enterobacteriaceae	Proteus
Pseudogracilibacillus auburnensis	Bacteria	Firmicutes	Bacilli	Bacillales	Bacillaceae	Pseudogracilibacillus
Serratia marcescens	Bacteria	Proteobacteria	Gammaproteobacteria	Enterobacteriales	Enterobacteriaceae	Serratia
Staphylococcus aureus	Bacteria	Firmicutes	Bacilli	Bacillales	Staphylococcaceae	Staphylococcus
Stenotrophomonas maltophilia	Bacteria	Proteobacteria	Gammaproteobacteria	Xanthomonadales	Xanthomonadaceae	Stenotrophomonas	Stenotrophomonas maltophilia group
Streptococcus agalactiae	Bacteria	Firmicutes	Bacilli	Lactobacillales	Streptococcaceae	Streptococcus
Streptococcus anginosus	Bacteria	Firmicutes	Bacilli	Lactobacillales	Streptococcaceae	Streptococcus	Streptococcus anginosus group
Streptococcus gallolyticus	Bacteria	Firmicutes	Bacilli	Lactobacillales	Streptococcaceae	Streptococcus
Streptococcus mitis	Bacteria	Firmicutes	Bacilli	Lactobacillales	Streptococcaceae	Streptococcus
Streptococcus mutans	Bacteria	Firmicutes	Bacilli	Lactobacillales	Streptococcaceae	Streptococcus
Streptococcus oralis	Bacteria	Firmicutes	Bacilli	Lactobacillales	Streptococcaceae	Streptococcus
Streptococcus parasanguinis	Bacteria	Firmicutes	Bacilli	Lactobacillales	Streptococcaceae	Streptococcus
Streptococcus salivarius	Bacteria	Firmicutes	Bacilli	Lactobacillales	Streptococcaceae	Streptococcus
Tissierella praeacuta	Bacteria	Firmicutes	Clostridia	Clostridiales/Clostridiales incertae sedis/Clostridiales Family XI. Incertae Sedis		Tissierella
Vagococcus teuberi	Bacteria	Firmicutes	Bacilli	Lactobacillales	Enterococcaceae	Vagococcus
Weissella cibaria	Bacteria	Firmicutes	Bacilli	Lactobacillales	Leuconostocaceae	Weissella
